# Supplementary material for: Secondary Metabolites from Marine-Derived Fungus Penicillium rubens BTBU20213035
Source: J Fungi (Basel). 2024 Jun 16;10(6):424. doi: 10.3390/jof10060424 (PMC11204949; doi:10.3390/jof10060424)
Supplement: Supplementary file 1 [file jof-10-00424-s001.zip]

Archive with 1 entries (1 files):
- jof-3044448-supplementary.pdf
